# Supplementary material for: Increasing the Reliability and Versatility of Jellyfish Biohybrid Vehicles via Species Selection and Rhopalia Removal
Source: Biomimetics (Basel). 2025 Dec 3;10(12):810. doi: 10.3390/biomimetics10120810 (PMC12730998; doi:10.3390/biomimetics10120810)
Supplement: Supplementary file 1 [file biomimetics-10-00810-s001.zip]

Archive with 1 entries (1 files):
- biomimetics-3961996-supplementary.pdf
